# Supplementary material for: Brain Atrophy Mediates the Relationship between Misfolded Proteins Deposition and Cognitive Impairment in Parkinson’s Disease
Source: J Pers Med. 2021 Jul 23;11(8):702. doi: 10.3390/jpm11080702 (PMC8401428; doi:10.3390/jpm11080702)
Supplement: Supplementary file 1 [file jpm-11-00702-s001.zip]

Archive with 1 entries (1 files):
- jpm-1275258-SI.pdf
